# Supplementary material for: Urine effects on grass and legume nitrogen isotopic composition: Pronounced short-term dynamics of δ15N
Source: PLoS One. 2019 Jan 16;14(1):e0210623. doi: 10.1371/journal.pone.0210623 (PMC6334936; doi:10.1371/journal.pone.0210623)
Supplement: S1 File — (TXT) [file pone.0210623.s004.txt]

# S1 File: Supplementary Material to: 
#
# Bettina Tonn, Ina Porath, Fernando A. Lattanzi, Johannes Isseltein:
# "Urine patches induce species-specific short-term 15N dynamics –
# consequences for the interpretation of 15N natural abundance 
# in grazing systems"
#
# R Code for reproducing Figure 1 

# Figure 1 is a conceptual graph intended to illustrate the hypotheses of the study.
# The R code used to procuce this Figure is given below. Development of parameters
# over time was based on values found in empirical studies, for which representative
# studies are cited below as "sources".


########################################################
# Loading of packages & graphical settings
########################################################

require(ggplot2)
require(grid)
require(gridExtra)

mytheme <- theme_bw() +
  theme(panel.grid = element_blank(),
        panel.border = element_rect(fill = NA, colour = "black", size = 2),
        axis.ticks.y = element_blank(),
        axis.text.y = element_blank(),
        axis.title = element_text(size = 10, family = "Arial"),
        axis.ticks.x = element_blank(),
        axis.text.x = element_blank())

mysize = 10
textsize_fig1 <- mysize / (14/5)

require(extrafont)
# not run:
# font_import(paths = "C:\\Windows\\Fonts", pattern = "arial")
loadfonts(device = "postscript")
loadfonts(device = "win")


########################################################
# Data for FIGURE 1a: N uptake by grass
########################################################


### Create data frame with time steps t; each unit corresponds to approximately 4 h

n_uptake_grass <- as.data.frame(list(t = c(-20:100))) 


### Proportion of N taken up from gaseous ammonia

n_uptake_grass$ammonia_g  <- with(n_uptake_grass, 
                                  ifelse(t > 0, 0.3 * dgamma((t / 20), 2, rate = 3), 0))

# description: - after urine addition (t = 0), assimilation of gaseous ammonia through 
#                leaves begins
#              - maximum proportion of N uptake is 33% and is reached at t = 7 
#                (approximately 1 day after urine addition)
#              - 90% of uptake of gaseous ammonia has occured at t = 26 (approximately 
#                4.5 days after urine addition)
#
# references:  - highest rates of gaseous emission occured within the first day after 
#                urine application; under most conditions, very little further emission
#                occurred after more than four days after urine application
#                  Lockyer, D.R., Whitehead, D.C. (1990) Volatilization of ammonia from  
#                 cattle urine applied to grassland. Soil Biol Biochem 22, 1137-1142.
#                  Whitehead, D.C., Raistrick, N. (1991) Effects of some environmental  
#                 factors on ammonia volatilization from simulated livestock urine  
#                 applied to soil. Biol Fertil Soils 11, 279-284.
# 
# assumptions:  - according to our hypothesis, a substantial amount of the volatilized  
#                 ammoniais taken up through plant leaves


### Proportion of N taken up from enriched Nmin derived from urine

n_uptake_grass$soil_urine  <- with(n_uptake_grass,
                                   ifelse(t > 0, 0.8 / (1 + exp( -((t - 40) / 10))), 0)) 

# description: - proportion of N uptake of mineralized urine N in soil increases slowly 
#                after urine addition, then more rapidly, reaching a maximum proportion 
#                of about 80%
#              - this maximum is approached (proportion reaches 75%) at t = 60  
#                (approximately 10 days after urine addition)
#
# references:  - soil Nmin stock in upper soil increased up to day 10 after urine 
#                application, with NO3-N stock reaching and remaining at a peak   
#                (of approx. 300 kg ha-1) starting day 17-44 after urine application,
#                before decreasing decreasing again
#                  Menneer, C., Ledgard, S., McLay, C., Silvester, W. (2003) The effect 
#                 of a single application of cow urine on annual N2 ﬁxation under  
#                 varying simulated grazing intensity, as measured by four 15N isotope 
#                 techniques. Plant Soil, 254, 469-480.
#              - plant uptake of urine-derived N, determined in daily measurements,
#                increased from day 2 on until the end of the study at day 14 after urine 
#                application
#                  Bol, R., Petersen, S.O., Christofides, C., Dittert, K., Hansen, M.N. 
#                 (2004) Short-term N2O, CO2, NH3 fluxes and N/C transfers in a Danish 
#                 grass-clover pasture after simulated urine deposition in autumn. 
#                 J Plant Nutr Soil Sci 167, 568-576. 
#              - > 90% of N in Lolium perenne biomass harvested one month after urine 
#                application was derived from urine
#                  Di, H.J., Cameron, K.C., Silva, R.G., Russel, J.M., Barnett, J.W. 
#                 (2002) A lysimeter study of the fate of 15N labelled nitrogen in cow  
#                 urine with or without farm dairy effluent in a grazed dairy pasture  
#                 soil under flood irrigation. NZ J Agric Res, 45, 235-244.

            
                                   
### Proportion of N taken up from Nmin of the soil pool 

n_uptake_grass$soil <- 1 - n_uptake_grass$ammonia_g - n_uptake_grass$soil_urine

# description: - Nmin from soil is the only plant N source prior to urine addition, and
#                is afterwards supplemented and/or substituted by gaseous ammonia and 
#                Nmin derived from urine, reducing its contribution to total N uptake


########################################################
# Data for FIGURE 1b: N uptake by legume
########################################################


### Create data frame with time steps t; each unit corresponds to approximately 4 h

n_uptake_legume <- as.data.frame(list(t = c(-20:100)))


### Proportion of N taken up from gaseous ammonia

n_uptake_legume$ammonia_g  <- with(n_uptake_legume, 
                                  ifelse(t > 0, 0.3 * 0.8 * dgamma((t / 20), 2, rate = 3), 0))

# description: - same formula as for Figure 1a, but multiplied by a factor of 0.8
#
# references:  - higher N concentration in leaves reduce foliar uptake of ammonia
#                  Schjoerring, J.K., Husted, S., Mattson, M. (1998) Physiological 
#                 parameters controlling plant-atmosphere ammonia exchange. Atmos Environ.
#                 32, 491-498.
#                  Massad, R.S., Nemitz, E., Sutton, M.A.(2010) Review and 
#                 parameterisation of bi-directional ammonia exchange between vegetation
#                 and the atmosphere. Atmos Chem Phys. 10, 10359-10389.
#                  Farquhar, G.D., Firth, P.M., Wetselaar, R., Weir, B. (1980) On the 
#                 gaseous exchange of ammonia between leaves and the environment: 
#                 determination of the ammonia compensation point. Plant Physiol.
#                 66, 710-714. 

#
# assumption:  - the degree to which ammonia uptake is reduced is an assumption


### Proportion of total N taken up from soil 
#   (enriched Nmin derived from urine + Nmin derived from soil)

n_uptake_grass$p_soil_urine <- with(n_uptake_grass,
                                    soil_urine / (soil_urine + soil))
n_uptake_grass$soil_Nmin_conc_increase  <- with(n_uptake_grass,
                                        (p_soil_urine / (1 - p_soil_urine)))

n_uptake_legume$soil_total  <- 0.2 * (1 + 0.7 * n_uptake_grass$soil_Nmin_conc_increase)


# description: - before urine application, total uptake from soil Nmin contributes 20% of  
#                legume N uptake, biological N fixation contributing 80% 
#              - after urine application, contribution of total uptake from soil increases,
#                reaching a maximum of 70%, biological N fixation contributing 30%
#
# references:  - after urine application, the proportion of biologically fixed N in 
#                aboveground biomass of T. repens decreased from 85% without urine 
#                application to a minimum of 25%, which was reached between 21 and 43
#                days after urine application, and and remained at that level for a  
#                further 65 days
#                  Menneer, C., Ledgard, S., McLay, C., Silvester, W. (2003) The effect 
#                 of a single application of cow urine on annual N2 ﬁxation under  
#                 varying simulated grazing intensity, as measured by four 15N isotope 
#                 techniques. Plant Soil, 254, 469-480.
#              - proportion of biologically fixed nitrogen in aboveground biomass of 
#                T. repens was 80-94% without urine addition, and reached minimum values  
#                of 40% 30-40 days after urine application in two experiments in spring 
#                and summer
#                  Vinther, F.P. (1988) Biological nitrogen ﬁxation in grass–clover  
#                 affected by animal excreta. Plant Soil 203, 297-215
#                
# assumption: - we assumed that decrease of the proportion of biological N fixation was 
#               directly related to total soil Nmin concentration and estimated the latter 
#               from the sources of grass N uptake over time: 
#               --> in the N uptake of the grass species, the ratio between Nmin derived  
#               from urine and Nmin derived from soil (p_soil_urine ) is assumed to   
#               represent the ratio of those two Nmin sources in the soil
#               --> assuming the amount of Nmin derived from soil remains stable over the 
#               time period, this was  used to estimate the increase of overall Nmin  
#               concentration after urine addition (soil_Nmin_conc_increase)


### Proportion of N taken up from enriched Nmin derived from urine and from soil

n_uptake_legume$soil_urine  <- n_uptake_legume$soil_total * n_uptake_grass$p_soil_urine 

n_uptake_legume$soil <- n_uptake_legume$soil_total - n_uptake_legume$soil_urine


# assumption:  - we assumed that for N taken up by the legume, the ratio between Nmin  
#                derived from urine and Nmin derived directly from soil is the same 
#                as it is for grass (Fig 1a)


### Proportion of N from biological niroten fixation

n_uptake_legume$bnf <- 1 - n_uptake_legume$ammonia_g - n_uptake_legume$soil_total

# description: - the proportion of N from biological nitrogen fixation is the residual 
#                after accounting for N uptake from soil and gaseous ammonia emissions


##################################################################
# Data for FIGURE 1c: d15N of N taken up by grass and legume
##################################################################


n_uptake_grass$d15N <- (n_uptake_grass$ammonia_g * - 25) + 
  (n_uptake_grass$soil_urine * 13) + (n_uptake_grass$soil * 6)
n_uptake_legume$d15N <- (n_uptake_legume$ammonia_g * - 25) + 
  (n_uptake_legume$soil_urine * 13) + (n_uptake_legume$soil *6) + 
  (n_uptake_legume$bnf * 0)

# description: - d15N of volatilized ammonia:          -25 o/oo
#              - d15N of Nmin derived from urine:       13 o/oo
#              - d15N of Nmin derived from soil:         5 o/oo
#              - d15N of N from biological N fixation:   0 o/oo

# references:  - d15N of ammonia volatilized from urine patches: -18 to -36 o/oo
#                  Frank, D.A., Evans, R.D., Tracy, B.F. (2004) The role of ammonia   
#                 volatilization in controlling the natural 15N abundance of a grazed 
#                 grassland. Biogeochem 68, 169-178
#                  Wells, N.S., Baisden, W.T., Clough, T.J. (2015) Ammonia volatilisation 
#                 is not the dominant factor in determining the soil nitrate isotopic 
#                 composition of pasture systems. Agric Ecosyst Environ 199, 290-300.
#            
# assumptions: - d15N of Nmin derived from soil: the value of 5 o/oo was chosen as 
#                corresponding to that of total N determined in our experimental soils
#              - d15N of Nmin derived from urine assuming a d15N of 2 o/oo of urine-N, 
#                as determined in our experiment, volatilization of approximately 30%  
#                of the urine-N applied, and calculating a simple mass balance


##################################################################
# Create and print figure 1
##################################################################


### Create figure 1 a

# labels

grass1 <- "NH[3 (g)]"
grass2 <- "N[min] ~ urine"
grass3 <- "N[min] ~ soil"
grass4 <- "(a)"

# figure

n_uptake_grass_plot <- ggplot(data = n_uptake_grass, aes (t)) + 
  geom_ribbon(aes(ymin = 0, ymax = ammonia_g), 
              fill = "black", colour = "black", size = 1) +
  geom_ribbon(aes(ymin = ammonia_g, ymax = ammonia_g + soil_urine), 
              fill = "lightgrey", colour = "black", size = 1) +
  geom_ribbon(aes(ymin = ammonia_g + soil_urine, ymax =1), 
              fill = "white",  colour = "black", size = 1) +
  geom_vline(xintercept = 0, size = 0.8, linetype = "dotted") +
  annotate("text", x = 12, y = 0.07, label = grass1, parse = TRUE, 
           size = textsize_fig1, family ="Arial", colour = "white", fontface = "bold") +
  annotate("text", x = 70, y = 0.4, label = grass2, parse = TRUE, 
           size = textsize_fig1, family ="Arial", colour = "black", fontface = "bold") +
  annotate("text", x = 20, y = 0.8, label = grass3, parse = TRUE, 
           size = textsize_fig1, family ="Arial", colour = "black", fontface = "bold") +
  annotate("text", x = -10, y = 0.92, label = grass4, parse = TRUE, 
           size = textsize_fig1, family ="Arial", colour = "black", fontface = "bold") +
  scale_x_continuous(expand = c(0, 0)) + scale_y_continuous(expand = c(0, 0)) +
  mytheme +
  ylab("N uptake") +
  theme(plot.margin=unit(c(0,0,-0.1,0), "cm"))
n_uptake_grass_plot


### create figure 1b

# labels

legume1 <- "NH[3 (g)]"
legume2 <- "N[min] ~ urine"
legume3 <- "N[min] ~ soil"
legume4 <- "(b)"
legume5 <- "BNF"

# figure

n_uptake_legume_plot <- ggplot(data = n_uptake_legume, aes (t)) + 
  geom_ribbon(aes(ymin = 0, ymax = ammonia_g), 
              fill = "black", colour = "black", size = 1) +
  geom_ribbon(aes(ymin = ammonia_g, ymax = ammonia_g + soil_urine), 
              fill = "lightgrey", colour = "black", size = 1) +
  geom_ribbon(aes(ymin = ammonia_g + soil_urine , ymax = ammonia_g + soil_urine + soil), 
              fill = "white",  colour = "black", size = 1) +
  geom_ribbon(aes(ymin = ammonia_g + soil_urine + soil, ymax = 1), 
              fill = "darkgrey",  colour = "black", size = 1) +
  geom_vline(xintercept = 0, size = 0.8, linetype = "dotted") +
  annotate("text", x = 12, y = 0.07, label = legume1, parse = TRUE, 
           size = textsize_fig1, family ="Arial", colour = "white", fontface = "bold") +
  annotate("text", x = 70, y = 0.25, label = legume2, parse = TRUE, 
           size = textsize_fig1, family ="Arial", colour = "black", fontface = "bold") +
  annotate("text", x = 87, y = 0.66, label = legume3, parse = TRUE, 
           size = textsize_fig1, family ="Arial", colour = "black", fontface = "bold") +
  annotate("text", x = -10, y = 0.92, label = legume4, parse = TRUE, 
           size = textsize_fig1, family ="Arial", colour = "black", fontface = "bold") +
  annotate("text", x = 20, y = 0.8, label = legume5, parse = TRUE, 
           size = textsize_fig1, family ="Arial", colour = "black", fontface = "bold") +
  scale_x_continuous(expand = c(0, 0)) + scale_y_continuous(expand = c(0, 0), name = "N uptake") +
  mytheme +
  theme(plot.margin=unit(c(-0.1,0,-0.1,0), "cm"))
n_uptake_legume_plot


### create figure 1c

# labels

d1 <- "legume"
d2 <- "grass"
d3 <- "(c)"


# figure

delta15N_plot <- ggplot() + 
  geom_line(data = n_uptake_legume, aes(x = t, y = d15N),
            size = 1.3, colour = "darkgrey") +
  geom_line(data = n_uptake_grass, aes(x = t, y = d15N), 
            size = 1.3, colour = "black") +
  geom_vline(xintercept = 0, size = 0.8, linetype = "dotted") +
  annotate("text", x = 80, y = 6, label = d1, parse = TRUE, 
           size = textsize_fig1, family ="Arial", colour = "black", fontface = "bold") +
  annotate("text", x = -10, y = 7, label = d2, parse = TRUE, 
           size = textsize_fig1, family ="Arial", colour = "black", fontface = "bold") +
  annotate("text", x = -10, y = 11.3, label = d3, parse = TRUE, 
           size = textsize_fig1, family ="Arial", colour = "black", fontface = "bold") +
  scale_x_continuous(expand = c(0, 0)) + 
  scale_y_continuous(limits = c (-6, 13), expand = c(0, 0)) +
  mytheme +
  theme(plot.margin=unit(c(-0.1,0,0,0), "cm"))
delta15N_plot


### axis labels

y.axis.title_1ab <- textGrob("N uptake", x = 0, y = 0, rot = 90, 
                             gp = gpar(fontsize = mysize, family = "Arial"))
y.axis.title_1c <- textGrob(expression(delta*{}^"15"*"N"), x = 0, y = 0, rot = 90, 
                            gp = gpar(fontsize = mysize, family = "Arial"))
x.axis.title <- textGrob("t", x = 0, y = 0, 
                         gp = gpar(fontsize = mysize, family = "Arial"))


# Print Figure 1

grid.newpage()

vp1 <- viewport(width = 0.9, height = 0.32, y = 0.84, x = 0.54)
vp2 <- viewport(width = 0.9, height = 0.32, y = 0.52, x = 0.54)
vp3 <- viewport(width = 0.9, height = 0.32, y = 0.20, x = 0.54)

vp_title_1 <- viewport(width = 0.1, height = 0.2, y = 0.94, x = 0.1)
vp_title_2 <- viewport(width = 0.1, height = 0.2, y = 0.62, x = 0.1)
vp_title_3 <- viewport(width = 0.1, height = 0.2, y = 0.31, x = 0.1)
vp_title_4 <- viewport(width = 0.2, height = 0.1, y = 0.075, x = 0.65)

print(n_uptake_grass_plot + theme(axis.title = element_blank()), vp = vp1)
print(n_uptake_legume_plot + theme(axis.title = element_blank()), vp = vp2)
print(delta15N_plot + theme(axis.title.y = element_blank(), 
                            axis.title.x = element_blank()), vp = vp3)

upViewport(0)
pushViewport(vp_title_1)
grid.draw(y.axis.title_1ab)

upViewport(0)
pushViewport(vp_title_2)
grid.draw(y.axis.title_1ab)

upViewport(0)
pushViewport(vp_title_3)
grid.draw(y.axis.title_1c)

upViewport(0)
pushViewport(vp_title_4)
grid.draw(x.axis.title)
