# Supplementary material for: Urine effects on grass and legume nitrogen isotopic composition: Pronounced short-term dynamics of δ15N
Source: PLoS One. 2019 Jan 16;14(1):e0210623. doi: 10.1371/journal.pone.0210623 (PMC6334936; doi:10.1371/journal.pone.0210623)
Supplement: S2 File — (CSV) [file pone.0210623.s005.csv]

pot_no	harvest	replication	treatment	leaf_cohort	species	dm_g	delta_15N_permille	N_conc_percent
63	early	1	control	Lp1	Lolium_perenne	0.0561	5.776234788	2.426892219
63	early	1	control	Lp2	Lolium_perenne	0.1014	6.256370336	2.343867796
63	early	1	control	Lp3	Lolium_perenne	0.0523	5.319050541	2.808061461
63	early	1	control	Tr3	Trifolium_repens	0.1674	-0.293898567	3.150452888
34	early	2	control	Lp1	Lolium_perenne	0.0878	5.962	2.004433907
34	early	2	control	Lp2	Lolium_perenne	0.1485	5.892	1.901426609
34	early	2	control	Lp3	Lolium_perenne	0.0795	6.077	1.957832038
34	early	2	control	Tr3	Trifolium_repens	0.155	0.429	3.543326569
46	early	3	control	Lp1	Lolium_perenne	0.1025	6.509	1.813389291
46	early	3	control	Lp2	Lolium_perenne	0.1482	6.147	1.901922851
46	early	3	control	Lp3	Lolium_perenne	0.0434	5.132	2.049728933
46	early	3	control	Tr3	Trifolium_repens	0.1515	-0.504	3.394027691
68	early	4	control	Lp1	Lolium_perenne	0.0545	5.547443328	2.204705328
68	early	4	control	Lp2	Lolium_perenne	0.0968	5.62625641	2.053093058
68	early	4	control	Lp3	Lolium_perenne	0.0444	5.074582639	2.340517161
68	early	4	control	Tr3	Trifolium_repens	0.1248	-0.165964333	3.55796489
51	early	1	urine	Lp1	Lolium_perenne	0.0404	-1.161476744	4.746521184
51	early	1	urine	Lp2	Lolium_perenne	0.0573	-3.099439524	5.473150741
51	early	1	urine	Lp3	Lolium_perenne	0.0461	-2.178688625	5.472846569
51	early	1	urine	Tr3	Trifolium_repens	0.0448	-0.162787431	5.198169777
1	early	2	urine	Lp1	Lolium_perenne	0.0559	1.647	4.368492674
1	early	2	urine	Lp2	Lolium_perenne	0.0891	-1.014	4.830749216
1	early	2	urine	Lp3	Lolium_perenne	0.0986	-0.71	4.711109619
1	early	2	urine	Tr3	Trifolium_repens	0.1021	-1.365	4.806463158
70	early	3	urine	Lp1	Lolium_perenne	0.0582	1.578	3.930581105
70	early	3	urine	Lp2	Lolium_perenne	0.0451	-3.011	5.197090207
70	early	3	urine	Lp3	Lolium_perenne	0.0558	2.12	5.003072804
70	early	3	urine	Tr3	Trifolium_repens	0.1007	1.626	4.064432229
37	early	4	urine	Lp1	Lolium_perenne	0.0296	2.569057289	3.836231693
37	early	4	urine	Lp2	Lolium_perenne	0.0469	1.426523859	4.58344587
37	early	4	urine	Lp3	Lolium_perenne	0.0207	2.867825373	4.23837297
37	early	4	urine	Tr3	Trifolium_repens	0.0373	-4.511515316	3.891975551
24	late	1	control	Lp3b	Lolium_perenne	0.0868	4.1901457	2.050666039
24	late	1	control	Lp4	Lolium_perenne	0.0388	4.988473083	2.13100029
24	late	1	control	c5	Trifolium_repens	0.2278	-0.514430841	3.457748764
11	late	2	control	Lp3b	Lolium_perenne	0.0655	4.023	1.69575444
11	late	2	control	Lp4	Lolium_perenne	0.0075	3.579	1.811300051
11	late	2	control	c5	Trifolium_repens	0.1543	-0.684	2.760836522
60	late	3	control	Lp3b	Lolium_perenne	0.0804	5.297	1.867802516
60	late	3	control	Lp4	Lolium_perenne	0.016	4.633	1.96815
60	late	3	control	c5	Trifolium_repens	0.0947	-0.957	3.60109712
42	late	4	control	Lp3b	Lolium_perenne	0.1032	4.424669355	1.834899423
42	late	4	control	Lp4	Lolium_perenne	0.043	3.797992304	1.906584322
42	late	4	control	c5	Trifolium_repens	0.1823	-0.695610414	3.305471534
22	late	1	urine	Lp3b	Lolium_perenne	0.087	5.619206188	4.017727738
22	late	1	urine	Lp4	Lolium_perenne	0.1346	8.670437746	4.339137169
22	late	1	urine	c5	Trifolium_repens	0.0293	4.142326733	5.183164718
64	late	2	urine	Lp3b	Lolium_perenne	0.0923	5.721	4.33489499
64	late	2	urine	Lp4	Lolium_perenne	0.1401	6.946	4.45354645
64	late	2	urine	c5	Trifolium_repens	0.0556	3.233	3.928011544
45	late	3	urine	Lp3b	Lolium_perenne	0.0953	4.052	3.551811572
45	late	3	urine	Lp4	Lolium_perenne	0.1443	7.03	3.929285785
45	late	3	urine	c5	Trifolium_repens	0.1642	5.123	3.384062123
41	late	4	urine	Lp3b	Lolium_perenne	0.0745	7.256027654	4.428935046
41	late	4	urine	Lp4	Lolium_perenne	0.097	6.752609058	4.227403117
41	late	4	urine	c5	Trifolium_repens	0.098	5.515044416	4.359126
